# Supplementary material for: Plasticity in Standard and Maximum Aerobic Metabolic Rates in Two Populations of an Estuarine Dependent Teleost, Spotted Seatrout (Cynoscion nebulosus)
Source: Biology (Basel). 2019 Jun 14;8(2):46. doi: 10.3390/biology8020046 (PMC6627818; doi:10.3390/biology8020046)
Supplement: Supplementary file 1 [file biology-08-00046-s001.zip]

Archive with 3 entries (3 files):
- Figure S1.docx
- Table S1.xlsx
- Table S2.xlsx
