# Supplementary material for: Plasticity in Standard and Maximum Aerobic Metabolic Rates in Two Populations of an Estuarine Dependent Teleost, Spotted Seatrout (Cynoscion nebulosus)
Source: Biology (Basel). 2019 Jun 14;8(2):46. doi: 10.3390/biology8020046 (PMC6627818; doi:10.3390/biology8020046)
Supplement: Supplementary file 1 [file biology-08-00046-s001.zip › Table S1.xlsx]

## Sheet: Sheet1
ID	Sampling dates	location	coordinates	test group	Acclimation start	Acclimation temp	experiment date	weight (g)	days in acclimation
1	2017-11-06	VA	37.732985, -76.408968	cold stress	2017-11-06	15	2018-01-23	252	78
2	2017-11-06	VA	37.732985, -76.408968	cold stress	2017-11-06	15	2018-02-15	187	101
3	2017-11-06	VA	37.732985, -76.408968	cold stress	2017-11-06	15	2018-02-19	213	105
4	2017-11-06	VA	37.732985, -76.408968	cold stress	2017-11-06	15	2018-02-19	217	105
5	2017-11-06	VA	37.732985, -76.408968	cold stress	2017-11-06	15	2018-02-23	157	109
6	2017-11-06	VA	37.732985, -76.408968	cold stress	2017-11-06	15	2018-02-23	180	109
7	2017-11-06	VA	37.732985, -76.408968	cold stress	2017-11-06	15	2018-02-23	140	109
8	2017-11-06	VA	37.732985, -76.408968	cold stress	2017-11-06	15	2018-02-26	174	112
9	2017-11-06	VA	37.732985, -76.408968	cold stress	2017-11-06	15	2018-02-26	185	112
10	2017-11-06	VA	37.732985, -76.408968	cold stress	2017-11-06	15	2018-02-26	211	112
11	2017-11-06	VA	37.732985, -76.408968	heat stress	2018-06-06	20	2018-07-03	224	27
12	2017-11-06	VA	37.732985, -76.408968	heat stress	2018-06-06	20	2018-07-06	231	30
13	2017-11-06	VA	37.732985, -76.408968	heat stress	2018-06-06	20	2018-07-11	179	35
14	2017-11-06	VA	37.732985, -76.408968	heat stress	2018-06-06	20	2018-07-11	210	35
15	2017-11-06	VA	37.732985, -76.408968	heat stress	2018-06-06	20	2018-07-13	155	37
16	2017-11-06	VA	37.732985, -76.408968	heat stress	2018-06-06	20	2018-07-18	122	42
17	2017-11-06	VA	37.732985, -76.408968	heat stress	2018-06-06	20	2018-07-22	240	46
18	2017-11-06	VA	37.732985, -76.408968	heat stress	2018-06-06	20	2018-08-07	439	62
19	2017-11-06	VA	37.732985, -76.408968	heat stress	2018-06-06	20	2018-08-10	323	65
20	2017-11-06	VA	37.732985, -76.408968	heat stress	2018-06-06	20	2018-08-20	258	75
21	2017-11-23	SC	32.753055, -79.896670	cold stress	2017-11-23	15	2018-01-23	235	61
22	2017-11-23	SC	32.753055, -79.896670	cold stress	2017-11-23	15	2018-02-15	393	84
23	2017-11-23	SC	32.753055, -79.896670	cold stress	2017-11-23	15	2018-02-19	394	88
24	2017-11-23	SC	32.753055, -79.896670	cold stress	2017-11-23	15	2018-02-23	548	92
25	2017-11-23	SC	32.753055, -79.896670	cold stress	2017-11-23	15	2018-02-26	458	95
26	2018-03-04	SC	32.753055, -79.896670	cold stress	2018-03-04	15	2018-05-04	368	61	Returned to holding tank after cold stress experiment and reacclimated for heat stress experiment
27	2018-03-04	SC	32.753055, -79.896670	cold stress	2018-03-04	15	2018-05-08	838	65
28	2018-03-04	SC	32.753055, -79.896670	cold stress	2018-03-04	15	2018-05-10	508	67
29	2018-03-04	SC	32.753055, -79.896670	cold stress	2018-03-04	15	2018-05-29	447	86
30	2018-03-04	SC	32.753055, -79.896670	cold stress	2018-03-04	15	2018-06-01	452	89
31	2018-03-04	SC	32.753055, -79.896670	cold stress	2018-03-04	15	2018-06-06	473	94
32	2018-03-04	SC	32.753055, -79.896670	heat stress	2018-06-06	20	2018-07-06	368	30
33	2018-03-04	SC	32.753055, -79.896670	heat stress	2018-06-06	20	2018-07-11	838	35
34	2018-03-04	SC	32.753055, -79.896670	heat stress	2018-06-06	20	2018-07-13	508	37
35	2018-03-04	SC	32.753055, -79.896670	heat stress	2018-06-06	20	2018-07-18	447	42
36	2018-03-04	SC	32.753055, -79.896670	heat stress	2018-06-06	20	2018-07-22	452	46
37	2018-03-04	SC	32.753055, -79.896670	heat stress	2018-06-06	20	2018-07-26	473	50
