# Supplementary material for: Plasticity in Standard and Maximum Aerobic Metabolic Rates in Two Populations of an Estuarine Dependent Teleost, Spotted Seatrout (Cynoscion nebulosus)
Source: Biology (Basel). 2019 Jun 14;8(2):46. doi: 10.3390/biology8020046 (PMC6627818; doi:10.3390/biology8020046)
Supplement: Supplementary file 1 [file biology-08-00046-s001.zip › Table S2.xlsx]

## Sheet: Cold Stress
	Cold Stress
		15C		10C	5C
fish	weight(g)	SMR	MMR	SMR	SMR
SC	235	63.8616	189.342	37.8657	30.9008
SC	393	50.7811	187.705	25.4913	14.8112
SC	394	51.1909	161.997	32.0447	27.0062
SC	548	66.7361	175.602	37.7248	28.0886
SC	458	44.2807	208.68	30.6715	30.6715
SC	833	48.8228	176.276	34.3645	32.8978
SC	436	46.0922	183.858	26.0345	26.8449
SC	554	59.4913	215.528	29.7457	26.566
SC	540	44.3543	187.794	33.8035	27.7598
SC	410	60.7889	217.753	38.5737	41.3001
SC	500	55.502	187.193	37.2394	27.3429
VA	252	95.8948	243.462	60.9434	47.652
VA	187	63.2043	182.977	38.0001	31.3113
VA	213	67.2447	167.783	47.1396	28.9865
VA	217	84.992	205.309	55.8798	39.3699
VA	157	71.662	206.213	39.1931	31.7003
VA	180	67.9164	225.098	48.0832	32.6037
VA	140	64.2653	194.422	38.3873	30.2706
VA	174	69.0522	208.32	36.7957	33.1258
VA	185	62.297	187.184	41.5636	31.6814
VA	211	78.3324	197.863	45.9459	33.2644
mean		62.703	195.732	38.8329	31.1503
std.dev		12.9408	19.3614	8.68595	6.25582
sd/mean		0.206382	0.0989182

## Sheet: Heat Stress
Heat Stress
		20C		25C	30C
fish	weight (g)	SMR	MMR	SMR	SMR
VA	224	112.825	360.887	200.795	283.09
VA	231	91.0514	267.058	162.207	243.359
VA	179	112.194	331.718	151.075	317.045
VA	210	107.766	340.99	232.013	338.901
VA	155	110.781	345.664	191.995	402.806
VA	122	96.3269	294.366	264.615	302.538
VA	240	86.8133	342.99	172.546	366.796
VA	439	105.391	347.856	208.553	221.524
VA	323	83.7762	304.415	142.42	201.661
VA	258	95.5193	337.186	129.922	239.34
SC	368	71.9957	254.064	113.366	248.019
SC*	838	105.641	239.745	n/a	n/a	*fish died due to technical failure
SC	508	104.867	349.839	168.175	244.451
SC	447	85.9137	286.7	124.458	199.823
SC	452	74.2919	261.041	111.336	196.285
SC	473	95.7294	252.702	158.091	270.097
mean		96.3052	307.326	168.771	271.716
std.dev		12.6699	40.6463	42.7035	60.7278
sd/mean		0.13156	0.132258
